# Supplementary material for: Comparison of microbial diversity and metabolic activities in organic and conventional rice farms in Thailand
Source: Microbiol Spectr. 2024 Jun 24;12(8):e03071-23. doi: 10.1128/spectrum.03071-23 (PMC11302134; doi:10.1128/spectrum.03071-23)
Supplement: Tables S2 and S3 [file spectrum.03071-23-s0003.xlsx]

## Sheet: Table_S2_Raw_Data
Supplmentary Table S2. Raw data of the relative abundance of the soil microbial community
	Euryarchaeota	Acidobacteria	Actinobacteria	Armatimonadetes	Bacteroidetes	Chloroflexi	Cyanobacteria	Firmicutes	Gemmatimonadetes	Nitrospirae	Planctomycetes	Proteobacteria	Rokubacteria	Verrucomicrobia	Others and unclassified
C1B1 Chemical-treated site 1 batch 1	17	2174	3958	190	144	11745	11	1405	132	43	2224	2402	135	231	60
C1B2	8	2403	5840	121	44	6755	66	908	466	127	3585	3827	106	562	53
C1B3	5	2166	5251	293	40	9565	13	1011	214	32	2968	2590	76	543	104
C2B1	0	2918	4173	204	43	9736	153	1370	45	12	3410	2320	25	265	197
C2B2	30	1715	4483	282	38	7854	1398	2147	68	122	2973	3073	16	470	202
C2B3	6	2259	5627	219	13	7135	500	2067	77	67	2918	3151	45	643	144
C3B1	0	3656	6033	334	58	4066	48	2866	195	111	3635	2830	240	758	41
C3B2	104	3043	3243	175	217	3560	2795	1769	157	415	3115	4989	147	950	212
C3B3	58	3182	2769	3	390	3163	3554	1775	189	520	3181	4666	144	953	324
C4B1	52	1593	5048	231	3	10716	7	2092	93	124	2750	1485	16	320	341
C4B2	35	2024	5620	145	40	8225	174	983	147	135	3333	3374	56	452	146
C4B3	32	2112	5708	212	0	8506	248	2183	152	106	2687	1934	27	560	404
O1B1 Organic site 1 batch1	23	3162	5411	226	47	6197	21	2027	313	101	3118	2954	288	920	63
O1B2	35	3370	5206	123	72	5048	39	1184	632	187	3987	4180	77	626	119
O1B3	22	2406	6690	16	407	4311	154	2246	174	75	3522	3768	92	927	61
O2B1	64	3030	4783	352	51	5734	638	2046	77	26	3907	3302	33	656	172
O2B2	321	3061	4271	355	57	5484	372	2706	147	106	2748	4071	64	933	212
O2B3	205	2630	4038	0	349	3952	230	2389	87	170	4110	5271	37	1260	146
O3B1	100	2437	6273	293	81	3989	124	3227	65	229	2448	4075	141	1236	158
O3B2	84	2868	3257	141	70	3927	825	2913	75	158	3847	5436	99	1039	138
O3B3	52	2583	5994	372	38	5595	241	1748	107	171	3663	3234	202	630	241
O4B1	64	1574	3560	179	0	13218	63	1150	61	68	2305	2037	51	455	88
O4B2	88	1517	3617	139	254	9855	92	4100	62	112	2479	1995	56	412	97
O4B3	62	1529	2674	96	378	11966	216	3097	52	101	2009	2207	52	354	78

## Sheet: Table_S3_Average_Values
Supplementary Table S3. Average values of the microbial community of the collecting sites
Average values of sites	Euryarchaeota	Acidobacteria	Actinobacteria	Armatimonadetes	Bacteroidetes	Chloroflexi	Cyanobacteria	Firmicutes	Gemmatimonadetes	Nitrospirae	Planctomycetes	Proteobacteria	Rokubacteria	Verrucomicrobia	Others and unclassified
Chemical treated site1	10	2247.67	5016.33	201.333	76	9355	30	1108	270.667	67.3333	2925.67	2939.67	105.667	445.333	72.3333
C2	12	2297.33	4761	235	31.3333	8241.67	683.667	1861.33	63.3333	67	3100.33	2848	28.6667	459.333	181
C3	54	3293.67	4015	170.667	221.667	3596.33	2132.33	2136.67	180.333	348.667	3310.33	4161.67	177	887	192.333
C4	39.6667	1909.67	5458.67	196	14.3333	9149	143	1752.67	130.667	121.667	2923.33	2264.33	33	444	297
average	28.9167	2437.08	4812.75	200.75	85.8333	7585.5	747.25	1714.67	161.25	151.167	3064.92	3053.42	86.0833	558.917	185.667
Organic treated site 1	26.6667	2979.33	5769	121.667	175.333	5185.33	71.3333	1819	373	121	3542.33	3634	152.333	824.333	81
O2	196.667	2907	4364	235.667	152.333	5056.67	413.333	2380.33	103.667	100.667	3588.33	4214.67	44.6667	949.667	176.667
O3	78.6667	2629.33	5174.67	268.667	63	4503.67	396.667	2629.33	82.3333	186	3319.33	4248.33	147.333	968.333	179
O4	71.3333	1540	3283.67	138	210.667	11679.7	123.667	2782.33	58.3333	93.6667	2264.33	2079.67	53	407	87.6667
average	93.3333	2513.92	4647.83	191	150.333	6606.33	251.25	2402.75	154.333	125.333	3178.58	3544.17	99.3333	787.333	131.083
